# Supplementary material for: Pan-Cancer Pyroptosis Analyses Identified Novel Immunology and Chemotherapy-Related Prognostic Signatures in Cancer Subtypes
Source: J Oncol. 2022 Jun 20;2022:6609297. doi: 10.1155/2022/6609297 (PMC9236821; doi:10.1155/2022/6609297)
Supplement: Supplementary Materials — Supplementary Figure 1: calculation of apoptosis, autophagy, and pyroptosis scores in cancer patients. Supplementary Figure 2: heatmaps showed the expression of 13 pyroptosis core genes in 8 cancer types. Supplementary Figure 3: volcano plots revealed up- (red) and down-regulated (blue) DEGs between the high and low pyroptosis score groups of patients in each cancer type. Supplementary Figure 4: hub genes in PPRC and PNRC. Supplementary Figure 5: Lasso Cox analyses of the signature score model of PPRC and PNRC. Supplementary Figure 6: KM analyses of patients with high or low π scores. Supplementary Figure 7: Corrplot of the correlation between the expression of 13 pyroptosis core genes and the π score. Supplementary Figure 8: KM survival curves of the top 3 mutated genes from 8 cancer types in TCGA cohort. Supplementary Figure 9: The development of the predictive PPRC and PNRC nomogram models. Supplementary Figure 10: The development of the nomogram models predicting the patients' overall survival. Supplementary Table 1: cutoff values of pyroptsosis scores from 8 different cancer types. Supplementary Table 2: identification of hub genes of PPRC and PNRC. Supplementary Table 3: GO enrichment analysis of PPRC hub genes. Supplementary Table 4: GO enrichment analysis of PNRC hub genes. Supplementary Table 5: univariate Cox regression analysis of hub genes from PPRC. Supplementary Table 6: univariate Cox regression analysis of hub genes from PNRC. Supplementary Table 7: multivariate regression analysis of OS-related hub genes from PPRC. Supplementary Table 8: multivariate regression analysis of OS-related hub genes from PNRC. Supplementary Table 9: cutoff values of PP or PN scores from 8 different cancers. Supplementary Table 10: top 3 mutated genes of each cancer type. Supplementary Table 11: correlation between the π score and IC50 of 198 chemotherapy drugs. [file 6609297.f1.zip]

Archive with 3 entries (2 files):
- 6609297.f1/
- 6609297.f1/Supplementary Figures.PDF
- 6609297.f1/Supplementary Tables.pdf
